# Supplementary material for: Integrating Histologic and Genomic Characteristics to Predict Tumor Mutation Burden of Early-Stage Non-Small-Cell Lung Cancer
Source: Front Oncol. 2021 Apr 30;10:608989. doi: 10.3389/fonc.2020.608989 (PMC8121003; doi:10.3389/fonc.2020.608989)
Supplement: Supplementary Table 2 — Gene and combined model for predicting TMB in NSCLC. [file Table_2.xlsx]

## Sheet: Combined Model
	Estimate	Std.Error	z	value	Pr(>|z|)
(Intercept)	-24.7817	3.29039	-7.532	5.01e-14	***
Age	0.03222	0.01813	1.777	0.07558	.
HistologyLUSC	2.2311	0.60846	3.667	0.000246	***
Stage.L	2.07491	0.46428	4.469	7.86e-06	***
N_stage.L	-1.32671	0.51845	-2.559	0.010497	*
M_stage.L	-1.1935	0.85733	-1.392	0.163889
TP53	1.26551	0.38371	3.298	0.000974	***
FAT3	1.73361	0.53644	3.232	0.001231	**
APC	2.71873	0.85231	3.19	0.001423	**
EPHA3	2.49652	1.20816	2.066	0.038793	*
TERT	1.8499	0.72836	2.54	0.011091	*
LRRK2	1.44915	0.92396	1.568	0.116782
RB1	1.05674	0.69641	1.517	0.129162
PTPRD	2.95099	1.02005	2.893	0.003816	**
STK11	2.24923	0.87999	2.556	0.010589	*
NF1	1.52041	0.88115	1.725	0.084441	.
Signif. codes: 0 ‘***’ 0.001 ‘**’ 0.01 ‘*’ 0.05 ‘.’ 0.1 ‘ ’ 1
AIC: 253.45

## Sheet: Gene Model
	Estimate	Std. Error	z	value	Pr(>|z|)
(Intercept)	-25.6092	3.3855	-7.564	3.9e-14	***
EGFR	-0.581	0.3607	-1.611	0.10726
TP53	1.5723	0.3713	4.234	2.3e-05	***
FAT3	1.5521	0.5059	3.068	0.00215	**
KEAP1	1.8271	0.8605	2.123	0.03374	*
APC	2.4423	0.883	2.766	0.00568	**
EPHA3	2.3352	1.1902	1.962	0.04976	*
PIK3CA	0.998	0.5744	1.737	0.08231	.
NFE2L2	1.426	0.7186	1.984	0.04722	*
TERT	1.6309	0.7317	2.229	0.02583	*
LRRK2	2.0704	0.7742	2.674	0.00749	**
RB1	1.2638	0.6379	1.981	0.04756	*
PTPRD	3.2436	0.9013	3.599	0.00032	***
NF1	1.3865	0.7986	1.736	0.08252	.
HSP90AA1	1.8217	0.758	2.403	0.01625	*
Signif. codes: 0 ‘***’ 0.001 ‘**’ 0.01 ‘*’ 0.05 ‘.’ 0.1 ‘ ’ 1
AIC: 276.52
